# Supplementary material for: Abrogation of self-tolerance by misfolded self-antigens complexed with MHC class II molecules
Source: Sci Adv. 2022 Mar 4;8(9):eabj9867. doi: 10.1126/sciadv.abj9867 (PMC8896794; doi:10.1126/sciadv.abj9867)
Supplement: Supplementary file 2 — Table S1 [file sciadv.abj9867_table_s1.zip]

Archive with 1 entries (1 files):
- sciadv.abj9867_table_s1.xlsx
